# Supplementary material for: The Evolution of Morphospace in Phytophagous Scarab Chafers: No Competition - No Divergence?
Source: PLoS One. 2014 May 29;9(5):e98536. doi: 10.1371/journal.pone.0098536 (PMC4038600; doi:10.1371/journal.pone.0098536)
Supplement: Script S1 — R-function for the calculation of multivariate standardized phylogenetic independent contrasts. (R) [file pone.0098536.s019.r]

# R function used to calculate the multivariate standardized phylogenetic
# independent contrasts (McPeek et al. 2008). The package ape (Paradis et 
# al., 2004) is required. Rownames of the data must perfectly fit the tip 
# labels of the tree.
mpic <- function (x, phy)
{
  contr <- c()
  nb.tax <- length(phy$tip.label)
  phy <- makeNodeLabel(phy, prefix="")
  x <- as.matrix(x)

  while(phy$Nnode >= 1){
    nb.tip <- length(phy$tip.label)
    nb.nodes <- phy$Nnode
    k <- c()    
    # identify terminal adjacent tips and save their mrca (k)
    for(i in phy$node.label){
      if(length(extract.clade(phy, i)$tip.label) == 2)
        k <- c(k, i)        
    }    
    # calculate contrast for all tips descending from nodes in k and drop tips
    for(j in 1:length(k)){
      tips <- extract.clade(phy, k[j])$tip.label
      vi <- phy$edge.length[which.edge(phy, tips[1])]      # get branch lengths of branches...
      vj <- phy$edge.length[which.edge(phy, tips[2])]      # ...leading to tips
      c <- sqrt(sum(diff(x[tips,])^2)) / sqrt(vi+vj)       # formula (6) from McPeek et al. (standardized multivariate contrast)
      names(c) <- k[j]
      contr <- c(contr, c)
      Xk <- (vi*x[tips[2],] + vj*x[tips[1],]) / (vi + vj)  # calculate values for internal node that is now a tip...
      x <- rbind(x, Xk)
      row.names(x) <- c(rownames(x)[1:nrow(x)-1], k[j])
      if(phy$Nnode > 1) phy <- ape::drop.tip(phy, tips, trim.internal=F) else phy$Nnode <- 0
      phy$edge.length[which.edge(phy, as.numeric(k[j]))] <- phy$edge.length[which.edge(phy, as.numeric(k[j]))] + vi*vj/(vi+vj) # ... and scale branch
    }
  }
  names(contr) <- as.numeric(names(contr)) + nb.tax
  contr[order(as.numeric(names(contr)))]
}
